# Supplementary material for: Built to last? Barriers and facilitators of healthcare program sustainability: a systematic integrative review
Source: Implement Sci. 2023 Nov 13;18:62. doi: 10.1186/s13012-023-01315-x (PMC10641997; doi:10.1186/s13012-023-01315-x)
Supplement: Supplementary file 4 — Additional file 4: Table S4. Barriers and facilitators using the ISFR2. [file 13012_2023_1315_MOESM4_ESM.xlsx]

## Sheet: Table S4
Reference	BARRIERS AND FACILITATORS USING SHELTON'S FRAMEWORK
	Outer context	Policy and legislation	Sociopolitical context	Funding environment	Leadership	Values, priorities, needs	Community ownership	Inner context	Funding/ resources	Leadership/ support	Climate/ culture	Staffing/ turnover	Structural characteristics	Capacity	Champion	Policies (alignment)	Mission	Intervention characteristics	Adaptability	Fit with population and context	Benefits/ need	Burden/ complexity	Trialability	Cost	Processes	Partnership/ engagement	Training/ support/ supervision	Fidelity	Adaptation	Planning	Team/ board functioning	Program evaluation/ data	Communication	Technical assistance	Capacity building	Implementer & population characteristics	Provider/ implementer characteristics	Implementation skills/ expertise	Implementer attitudes	Implementer motivation	Population characteristics
Ali SM, Rehal S. Public health practitioners' perspective on the sustainability of the tuberculosis control programme at primary health care level in Pakistan. Eastern Mediterranean Health Journal. 2021;27(9):899-905.	1			1	1	1	1	1	1									1						1	1	1
Allchin B, Weimand BM, O'Hanlon B, Goodyear M. Continued capacity: Factors of importance for organizations to support continued Let's Talk practice – a mixed‐methods study. International Journal of Mental Health Nursing. 2020;29(6):1131-43.								1		1		1		1				1		1			1
Allen KL, Mountford V, Brown A, Richards K, Grant N, Austin A, et al. First episode rapid early intervention for eating disorders (FREED): From research to routine clinical practice. Early Intervention in Psychiatry. 2020;14(5):625-30.	1			1				1	1	1								1		1					1		1		1			1
Atif N, Bibi A, Nisar A, Zulfiqar S, Ahmed I, Lemasters K, et al. Delivering maternal mental health through peer volunteers: A 5-year report. International Journal of Mental Health Systems. 2019;13.								1	1	1		1						1		1					1	1	1						1		1	1	1	1	1	1	1
Avan BI, Berhanu D, Mekonnen Y, Beaumont E, Tomlin K, Allen E, et al. Embedding Community-Based Newborn Care in the Ethiopian health system: lessons from a 4-year programme evaluation. Health Policy & Planning. 2021;36:i22-i32.	1	1						1	1	1		1		1				1	1	1		1			1		1				1				1	1	1	1	1
Azar KMJ, Nasrallah C, Szwerinski NK, Petersen JJ, Halley MC, Greenwood D, et al. Implementation of a group-based diabetes prevention program within a healthcare delivery system. BMC Health Services Research. 2019;19:694.																		1	1	1					1		1	1			1
Beintner I, Hütter K, Gramatke K, Jacobi C. Combining day treatment and outpatient treatment for eating disorders: findings from a naturalistic setting. Eating & Weight Disorders. 2020;25(2):519-30.
Bishop JL, Schulz TR, Kong DCM, Buising KL. Sustainability of antimicrobial stewardship programs in Australian rural hospitals: A qualitative study. Australian Health Review. 2020;44(3):415-20.								1	1	1					1										1				1
Blervaque L, Prefaut C, Forthin H, Maffre F, Bourrelier M, Heraud N, et al. Efficacy of a long-term pulmonary rehabilitation maintenance program for COPD patients in a real-life setting: A 5-year cohort study. Respiratory Research. 2021;22(1).								1		1			1					1		1					1								1			1	1	1	1
Butow P, Williams D, Thewes B, Tesson S, Sharpe L, Ben Smith A, et al. A psychological intervention (ConquerFear) for treating fear of cancer recurrence: Views of study therapists regarding sustainability. Psycho-Oncology. 2019;28(3):533-9.	1				1			1		1	1							1			1	1	1		1							1				1	1	1	1	1
Chiliza J, Laing R, Feeley FG, Borba CPC. Program sustainability post PEPFAR direct service support in the Western Cape, South Africa. Plos One. 2021;16(5).	1		1	1	1	1		1	1	1	1							1		1					1	1	1								1
Cranley LA, Hoben M, Yeung J, Estabrooks CA, Norton PG, Wagg A. SCOPEOUT: sustainability and spread of quality improvement activities in long-term care- a mixed methods approach. BMC Health Services Research. 2018;18.	1				1			1		1	1	1		1											1						1					1			1
Dharmayat KI, Tran T, Hardy V, Chirambo BG, Thompson MJ, Ide N, et al. Sustainability of 'mHealth' interventions in sub-Saharan Africa: a stakeholder analysis of an electronic community case management project in Malawi. Malawi Medical Journal. 2019;31(3):177-83.	1		1	1	1			1	1	1		1		1	1			1		1				1	1		1							1	1
Duggleby W, Pesut B, Warner G, Nekolaichuk C, Hallstrom LK, Elliott B, et al. Sustainability of a rural volunteer program (Nav-CARE): A case study. Rural and Remote Health. 2020;20(4).	1						1	1		1			1	1		1									1		1			1		1				1		1
Fossey J, Garrod L, Froiland CT, Ballard C, Lawrence V, Testad I. What influences the sustainability of an effective psychosocial intervention for people with dementia living in care homes? A 9 to 12-month follow-up of the perceptions of staff in care homes involved in the WHELD randomised controlled trail. International Journal of Geriatric Psychiatry. 2019;34(5):674-82.								1		1	1							1		1	1				1		1				1		1			1		1	1	1
Fox A, Gardner G, Osborne S. Nursing service innovation: A case study examining emergency nurse practitioner service sustainability. Journal of Advanced Nursing. 2018;74(2):454-64.	1		1					1		1	1	1	1		1	1		1	1	1					1					1	1	1	1			1		1	1
Gramlich L, Nelson G, Nelson A, Lagendyk L, Gilmour LE, Wasylak T. Moving enhanced recovery after surgery from implementation to sustainability across a health system: A qualitative assessment of leadership perspectives. BMC Health Services Research. 2020;20:361.	1					1		1		1	1	1		1	1										1	1	1		1	1	1	1	1		1	1	1
Gray JS, Swan JR, Lynch MA, Tay TM, Mackenzie MJ, Wiggers JH, et al. Hunter and New England HealthPathways: A 4-year journey of integrated care. Australian Health Review. 2018;42:66-71.								1		1	1			1				1	1	1					1								1	1
Gunaratnam P, Schierhout G, Brands J, Maher L, Bailie R, Ward J, et al. Qualitative perspectives on the sustainability of sexual health continuous quality improvement in clinics serving remote Aboriginal communities in Australia. BMJ Open. 2019;9(5).	1					1	1	1		1		1		1				1	1						1	1			1			1	1
Healey K, Zabad R, Lufei Y, Lindner A, Lenz N, Stewart R, et al. Multiple sclerosis at home access (MAHA): An Initiative to improve care in the community. International Journal of MS Care. 2019;21(3):101-12.	1			1														1	1			1			1									1	1	1		1			1
Hoben M, Ginsburg LR, Norton PG, Doupe MB, Berta WB, Dearing JW, et al. Sustained effects of the INFORM cluster randomized trial: An observational post-intervention study. Implementation Science. 2021;16(1):83.	1		1					1		1	1			1				1	1			1			1		1	1	1		1	1
Huang YH, Ma L, Sabljak LA, Puhala ZA. Development of sustainable community paramedicine programmes: A case study in Pennsylvania. Emergency Medicine Journal. 2018;35:372-8.	1	1		1														1		1				1	1	1	1		1	1		1	1		1	1					1
Jabeen I, Qureshi A, Waqar MA. Development of palliative care services at a tertiary care teaching hospital in Pakistan: Retrospective analysis of existing palliative care program. Journal of Pain and Symptom Management. 2022;64(2):178-85.	1	1		1				1	1				1	1											1	1	1			1	1		1		1	1					1
Kavanagh AY, O'Brien LJ, Maloney SR, Osadnik CR. Barriers and facilitators to adopting functional maintenance initiatives for acutely hospitalised older adults. Disability & Rehabilitation. 2020;42(26):3808-15.								1		1	1	1			1	1									1		1		1			1				1			1	1
Kenu A, Kenu E, Bandoh DA, Aikins M. Factors that promote and sustain the use of traditional, complementary and integrative medicine services at LEKMA hospital, Ghana, 2017: an observational study. BMC Complementary Medicine and Therapies. 2021;21(1):1-10.	1			1	1			1	1	1	1	1		1				1			1				1		1			1		1
Lachman P, Gondek D, Edbrooke-Childs J, Deighton J, Stapley E. Perspectives of paediatric hospital staff on factors influencing the sustainability and spread of a safety quality improvement programme. Bmj Open. 2021;11(3).								1		1	1		1	1	1			1	1		1				1	1	1		1	1	1	1	1			1	1	1	1
Laur C, Bell J, Valaitis R, Ray S, Keller H. The Sustain and Spread Framework: strategies for sustaining and spreading nutrition care improvements in acute care based on thematic analysis from the More-2-Eat study. BMC Health Services Research. 2018;18(1):930.
Louch G, Mohammed MA, Hughes L, O'Hara J. "Change is what can actually make the tough times better": A patient‐centred patient safety intervention delivered in collaboration with hospital volunteers. Health Expectations. 2019;22(1):102-13.	1					1		1		1	1	1		1				1		1	1				1	1	1	1		1			1			1		1	1
Morgan D, Kosteniuk J, O'Connell ME, Kirk A, Stewart NJ, Seitz D, et al. Barriers and facilitators to development and implementation of a rural primary health care intervention for dementia: a process evaluation. BMC health services research. 2019;19:709.	1				1		1	1			1	1	1												1	1	1						1		1
Nagelkerk J, Trytko J, Baer LJ, Tompkins A, Thompson M, Bouthillier M, et al. Sustainability of an IPCP program within a federally qualified health center including interprofessional student team placements. Journal of Interprofessional Care. 2021;35(6):869-77.								1								1									1	1	1			1			1		1
Nahimana E, Magge H, Bizimana F, Nyishime M, Lively CT, Gilbert H, et al. Sustainability Assessment of a District-Wide Quality Improvement on Newborn Care Program in Rural Rwanda: A Mixed-Method Study. Annals of Global Health. 2021;87(1).	1		1		1		1	1		1		1		1											1								1		1	1	1	1		1
Newbould L, Ariss S, Mountain G, Hawley MS. Exploring factors that affect the uptake and sustainability of videoconferencing for healthcare provision for older adults in care homes: A realist evaluation. BMC Medical Informatics and Decision Making. 2021;21:13.	1		1					1		1	1	1						1			1				1		1						1			1		1	1
Olumide AO, McGuire C, Calhoun L, Speizer I, Babawarun T, Ojengbede O. Factors promoting sustainability of NURHI programme activities in Ilorin and Kaduna, Nigeria: Findings from a qualitative study among health facility staff. BMJ Open. 2020;10(10).	1			1	1		1	1	1	1		1		1				1	1	1				1	1	1	1									1				1
Pekkala J, Cross-Barnet C, Kirkegaard M, Silow-Carroll S, Courtot B, Hill I. Key considerations for implementing group prenatal care: Lessons from 60 practices. Journal of Midwifery and Women's Health. 2020;65:208-15.								1		1	1	1			1			1	1	1
Pennington G, Driscoll A. Improving retention of home health nurses: Fostering outcome sustainability through an innovative orientation and mentorship program. Home Healthcare Now. 2019;37:256-64.								1		1								1	1						1				1
Peracca SB, Jackson GL, Lamkin RP, Mohr DC, Zhao M, Lachica O, et al. Implementing teledermatology for rural veterans: An evaluation using the RE-AIM Framework. Telemedicine Journal and E-health. 2021;27:218-26.								1	1	1
Perialathan K, Johari MZ, Jaafar N, Yuke Lin K, Lee Lan L, Sodri NA, et al. Enhanced primary health care intervention: Perceived sustainability and challenges among implementers. Journal of Primary Care & Community Health. 2021;12:21501327211014096.								1	1	1		1	1	1
Popowich AD, Mushquash AR, Pearson E, Schmidt F, Mushquash CJ. Barriers and facilitators affecting the sustainability of dialectical behaviour therapy programmes: A qualitative study of clinician perspectives. Counselling & Psychotherapy Research. 2020;20(1):68-80.								1				1	1			1									1						1					1	1	1	1	1
Rogers EA, Manser ST, Cleary J, Joseph AM, Harwood EM, Call KT. Integrating community health workers into medical homes. Annals of Family Medicine. 2018;16:14-20.								1	1			1			1			1						1
Ryba MM, Lo SB, Andersen BL. Sustainability of a biobehavioral intervention implemented by therapists and sustainment in community settings. Translational Behavioral Medicine. 2021;11(1):96-103.																																				1			1	1
Seaman AT, Steffen MJA, Van Tiem JM, Wardyn S, Santana X, Miller KL, et al. Cultivating across "pockets of excellence": Challenges to sustaining efforts to improve osteoporosis care. Osteoporosis International. 2022;33:139-47.	1					1	1	1	1			1			1			1			1				1		1				1		1
Song Y, MacEachern L, Doupe MB, Ginsburg L, Chamberlain SA, Cranley L, et al. Influences of post-implementation factors on the sustainability, sustainment, and intra-organizational spread of complex interventions. BMC Health Services Research. 2022;22:666.	1	1		1		1		1	1	1	1	1	1	1		1		1	1		1	1			1				1	1			1		1
Tanzi S, Leo SD, Mazzini E, Castagnetti M, Turrà C, Peruselli C, et al. Long-term sustainability of a quality improvement program on cancer pain management: A complex intervention in an inpatient setting. Tumori Journal. 2020;106(1):25-32.																		1		1	1				1	1	1			1	1	1	1			1	1	1
Taxter A, Frenkel M, Witek L, Bundy R, Kirkendall E, Miller D, et al. Design, implementation, utilization, and sustainability of a fast healthcare interoperability resources-based inpatient rounding list. Applied Clinical Informatics. 2022;13:180-8.																		1			1	1	1		1	1			1					1		1	1	1
Tejedor-Sojo J, Chan KN, Bailey M, Williams A, Killgore M, Gillard L, et al. Improving bronchiolitis care in outpatient settings across a health care system. Pediatric Emergency Care. 2019;35(11):791-8.								1		1				1	1			1						1	1	1	1					1
Thota R, Gill DM, Brant JL, Yeatman TJ, Haslem DS. Telehealth is a sustainable population health strategy to lower costs and increase quality of health care in rural Utah. JCO Oncology Practice. 2020;16:E557-E61.	1	1		1			1	1				1						1						1	1	1	1					1	1	1
Urquhart R, Kendell C, Cornelissen E, Powell BJ, Madden LL, Kissmann G, et al. Identifying factors influencing sustainability of innovations in cancer survivorship care: A qualitative study. BMJ Open. 2021;11(2).	1	1						1	1	1		1			1			1	1	1		1			1	1	1		1			1			1	1	1
Verma JY, Amar C, Sibbald S, Rocker GM. Improving care for advanced COPD through practice change: Experiences of participation in a Canadian spread collaborative. Chronic Respiratory Disease. 2018;15(1):5-18.								1		1	1	1		1		1		1		1					1	1	1					1	1	1		1			1
Vidgen HA, Love PV, Wutzke SE, Daniels LA, Rissel CE, Innes-Hughes C, et al. A description of health care system factors in the implementation of universal weight management services for children with overweight or obesity: Case studies from Queensland and New South Wales, Australia. Implementation Science. 2018;13:109.	1	1		1				1	1	1	1	1			1			1	1	1		1			1							1	1			1	1
Vinson DR, Casey SD, Vuong PL, Huang J, Ballard DW, Reed ME. Sustainability of a clinical decision support intervention for outpatient care for emergency department patients with acute pulmonary embolism. JAMA Network Open. 2022;5(5).								1						1	1										1		1							1
Waiswa P, Wanduru P, Okuga M, Kajjo D, Kwesiga D, Kalungi J, et al. Institutionalizing a regional model for improving quality of newborn care at birth across hospitals in Eastern Uganda: A 4-year story. Global health, science and practice. 2021;9:365-78.								1	1	1				1	1			1	1			1		1	1	1	1		1						1	1			1	1
Williams MD, Asiedu GB, Finnie D, Neely C, Egginton J, Finney Rutten LJ, et al. Sustainable care coordination: A qualitative study of primary care provider, administrator, and insurer perspectives. BMC Health Services Research. 2019;19:92.								1		1	1				1			1		1				1	1	1						1	1			1		1			1
Zafar MA, Nguyen B, Gentene A, Ko J, Otten L, Panos RJ, et al. Pragmatic challenge of sustainability: Long-term adherence to COPD care bundle maintains lower readmission rate. Joint Commission Journal on Quality & Patient Safety. 2019;45(9):639-45.								1		1					1										1	1	1				1	1			1
Zakumumpa H, Kwiringira J, Rujumba J, Ssengooba F. Assessing the level of institutionalization of donor-funded anti-retroviral therapy (ART) programs in health facilities in Uganda: Implications for program sustainability. Global Health Action. 2018;11(1).	1			1				1	1	1	1	1		1	1	1									1	1	1		1	1						1	1
Aby, M. A Case Study of Implementing Grant-Funded Integrated Care in a Community Mental Health Center. The Journal of Behavioral Health Services & Research. 2020;47(2):293-308.	1	1		1				1	1	1		1		1		1		1						1	1		1					1	1			1	1	1
Andrade, M. V., et al. Brazil's Family Health Strategy: factors associated with programme uptake and coverage expansion over 15 years (1998-2012). Health Policy and Planning. 2018;33(3): 368-380.	1			1	1																				1	1											1	1			1
Budosan, B., et al. Three models of scaling up mental healthcare postdisaster: common challenges. Intervention. 2020;18(1): 18-27.	1				1		1	1	1	1					1			1		1	1				1	1	1					1			1
Agarwal HS, Saville BR, Slayton JM, et al. Standardized postoperative handover process improves outcomes in the intensive care unit: A model for operational sustainability and improved team performance. Critical Care Medicine. 2012;40(7):2109-2115.								1	1																1				1			1
Agarwal S, Gallo JJ, Parashar A, et al. Impact of lean six sigma process improvement methodology on cardiac catheterization laboratory efficiency. Cardiovascular Revascularization Medicine. 2016;17(2):95-101.	1		1	1		1																			1							1				1			1
Allegranzi B, Gayet-Ageron A, Damani N, et al. Global implementation of WHO's multimodal strategy for improvement of hand hygiene: A quasi-experimental study. The Lancet Infectious Diseases.2013;13(10):843-851.								1			1
Ament SMC, Gillissen F, Maessen JMC, et al. Sustainability of short stay after breast cancer surgery in early adopter hospitals. The Breast. 2014;23(4):429-434.								1			1	1						1	1	1	1	1		1	1	1				1		1	1			1			1
Ament et al. Factors associated with sustainability of 2 quality improvement programs after achieving early implementation success. A qualitative case study. Journal of Evaluation in Clinical Practice. 2017;23(6):1135-1143.	1	1						1			1	1						1	1		1			1	1				1			1	1
Assuncao MSC, Teich V, Shiramizo SCPL, et al. The cost-effectiveness ratio of a managed protocol for severe sepsis. Journal of Critical Care. 2014;29(4):692.e691-692.e696.								1			1
Balfour ME, Tanner K, Jurica PJ, Llewellyn D, Williamson RG, Carson CA. Using Lean to Rapidly and Sustainably Transform a Behavioral Health Crisis Program: Impact on Throughput and Safety. Joint Commission Journal on Quality and Patient Safety. 2017;43(6):275-283.								1			1	1	1	1											1								1
Benn et al., 2012 Benn J, Burnett S, P, A, Pinto A, Vincent C. Factors predicting change in hospital safety climate and capability in a multi-site patient safety collaborative: A longitudinal survey study. BMJ Quality & Safety. 2012;21(7):559-568.								1		1				1											1	1						1
Blanchet K, James P. Can international health programmes be sustained after the end of international funding: The case of eye care interventions in Ghana. BMC Health Services Research. 2014;14(1):77.																		1		1					1		1									1		1
Block L, Flynn SJ, Cooper LA, et al. Promoting sustainability in quality improvement: an evaluation of a web-based continuing education program in blood pressure measurement. BMC Family Practice. 2018;19.								1		1															1		1						1
Bond GR, Drake RE, McHugo GJ, Peterson AE, Jones AM, Williams J. Long-term sustainability of evidence-based practices in community mental health agencies. Adm Policy Ment Health.41(2):228-236.	1			1	1			1	1			1													1	1	1	1				1
Breckenridge-Sproat ST, Swiger PA, Belew DL, Raju D, Patrician PA, Loan LA. A program evaluation of the Patient CaringTouch System: A pre- and postimplementation assessment. Nursing Outlook. 2017;65:S109-S119.								1		1	1				1			1			1	1			1		1					1	1
Brewster AL, Curry LA, Cherlin EJ, Talbert-Slagle K, Horwitz LI, Bradley EH. Integrating new practices: A qualitative study of how hospital innovations become routine. Implementation Science.2015;10.								1		1		1			1			1			1	1
Bridges J, May C, Fuller A, et al. Optimising impact and sustainability: a qualitative process evaluation of a complex intervention targeted at compassionate care. BMJ Quality & Safety. 2017;26(12):970-977.										1		1						1		1					1		1
Burlew R, Puckett A, Bailey R, Caffrey M, Brantley S. Assessing the relevance, efficiency, and sustainability of HIV/AIDS in-service training in Nigeria. Human Resources for Health. 2014;12:20.								1			1							1				1															`
Casati B, Bjugn R. Structured electronic template for histopathology reporting on colorectal carcinoma resections: Five-year follow-up shows sustainable long-term quality improvement. Archives of Pathology and Laboratory Medicine. 2012;136(6):652-656.								1	1	1	1														1						1
Chandani Y, Duffy M, Lamphere B, Noel M, Heaton A, Andersson S. Quality improvement practices to institutionalize supply chain best practices for iCCM: Evidence from Rwanda and Malawi. Research in Social & Administrative Pharmacy. 2017;13(6):1095-1109.																									1							1
Cramm JM, Nieboer AP. Short and long term improvements in quality of chronic care delivery predict program sustainability. Social Science & Medicine. 2014;101:148-154.								1							1										1		1						1
Cresswell KM, Sadler S, Rodgers S, et al. An embedded longitudinal multi-faceted qualitative evaluation of a complex cluster randomized controlled trial aiming to reduce clinically important errors in medicines management in general practice. Trials. 2012;13(78).	1		1			1		1	1				1												1	1	1	1				1
De Neve JW, Garrison-Desany H, Andrews KG, et al. Harmonization of community health worker programs for HIV: A four-country qualitative study in Southern Africa. PLoS Medicine. 2017;14.	1		1	1	1	1		1	1			1		1				1	1	1					1		1			1
Fieldston ES, Jonas JA, Lederman VA, et al. Developing the capacity for rapid-cycle improvement at a large Freestanding Children's Hospital. Hospital Pediatrics.2016;6(8):441-448	1			1	1			1			1	1						1		1					1		1								1
Fleiszer AR, Semenic SE, Ritchie JA, Richer MC, Denis JL. A unit-level perspective on the long-term sustainability of a nursing best practice guidelines program: An embedded multiple case study. International Journal of Nursing Studies. 2016;53:204-218.	1			1				1		1	1														1							1			1
Ford JH, Krahn D, Wise M, Oliver KA. Measuring sustainability within the Veterans Administration Mental Health System Redesign initiative. Quality Management in Health Care. 2011;20(4):263-279.								1				1													1			1			1
Gillissen F, Ament SMC, Maessen JMC, et al. Sustainability of an Enhanced Recovery After Surgery Program (ERAS) in Colonic Surgery. World Journal of Surgery. 2015;39(2):526-533.																		1	1																	1	1
Greenhalgh T, Macfarlane F, Barton-Sweeney C, Woodard F. "If we build it, will it stay?" A case study of the sustainability of whole-system change in London. The Milbank Quarterly. 2012;90(3):516-547.								1	1		1			1				1	1	1	1				1	1	1	1
Hovlid E, Bukve O, Haug K, Aslaksen AB, von Plessen C. Sustainability of healthcare improvement: What can we learn from learning theory? BMC Health Services Research. 2012;12.								1		1															1				1
Ilott I, Gerrish K, Eltringham SA, Taylor C, Pownall S. Exploring factors that influence the spread and sustainability of a dysphagia innovation: an instrumental case study. BMC Health Services Research. 2016;16.	1		1					1		1	1	1						1	1						1		1							1
Jansink R, Braspenning J, Laurant M, et al. Minimal improvement of nurses' motivational interviewing skills in routine diabetes care one year after training: A cluster randomized trial. BMC Family Practice. 2013;14																																				1			1
Kanamori S, Sow S, Castro MC, Matsuno R, Tsuru A, Jimba M. Implementation of 5S management method for lean healthcare at a health centre in Senegal: A qualitative study of staff perception. Global Health Action. 2015;8:27256.																		1		1											1					1			1		1
Kastner M, Sayal R, Oliver D, Straus SE, Dolovich L. Sustainability and scalability of a volunteer-based primary care intervention (Health TAPESTRY): a mixed-methods analysis. BMC Health Services Research. 2017;17.								1	1	1		1						1				1			1						1		1							1
King K, Christo J, Fletcher J, Machlin A, Nicholas A, Pirkis J. The sustainability of an Australian initiative designed to improve interdisciplinary collaboration in mental health care. International Journal of Mental Health Systems. 2013;7.								1	1		1	1			1										1						1		1			1	1	1
Lean M, Leavey G, Killaspy H, et al. Barriers to the sustainability of an intervention designed to improve patient engagement within NHS mental health rehabilitation units: a qualitative study nested within a randomised controlled trial. BMC Psychiatry. 2015;15.								1	1		1				1										1					1			1
MacLean S, Berends L, Mugavin J. Factors contributing to the sustainability of alcohol and other drug interventions in Australian community health settings. Australian Journal of Primary Health. 2013;19(1):53-58.	1				1	1		1		1	1	1			1	1		1				1			1	1	1			1		1	1	1		1			1
Magadzire BP, Marchal B, Ward K. Improving access to medicines through centralised dispensing in the public sector: a case study of the Chronic Dispensing Unit in the Western Cape Province, South Africa. BMC Health Services Research. 2015;15:513.								1		1						1		1	1		1				1	1
Mahomed OH, Asmall S, Voce A. Sustainability of the integrated chronic disease management model at primary care clinics in South Africa. African Journal of Primary Health Care & Family Medicine. 2016;8(1):e1-e7.																		1			1															1			1
Makai P, Cramm JM, van Grotel M, Nieboer AP. Labor productivity, perceived effectiveness, and sustainability of innovative projects. Journal for Healthcare Quality. 2014;36(2):14-24.								1	1																1		1			1
Marten MG. From emergency to sustainability: shifting objectives in the US Government's HIV response in Tanzania. Global Public Health. 2017;12(8):988-1003.
Martin D, Roulin D, Addor V, Blanc C, Demartines N, Hubner M. Enhanced recovery implementation in colorectal surgery-temporary or persistent improvement? Langenbeck's Archives of Surgery.2016;401(8):1163-1169.								1		1																							1
Mayer J, Mooney B, Gundlapalli A, et al. Dissemination and sustainability of a hospital-wide hand hygiene program emphasizing positive reinforcement. Infection Control and Hospital Epidemiology. 2011;32(1):59-66.								1							1										1						1
Najafizada SAM, Labonte R, Bourgeault IL. Stakeholder's perspective: Sustainability of a community health worker program in Afghanistan. Evaluation and Program Planning. 2017;60:123-129.	1	1	1	1	1			1						1											1					1
Neufeld J, Case R. Walk-in telemental health clinics improve access and efficiency: a 2-year follow-up analysis. Telemedicine Journal and E-health. 2013;19(12):938-941.								1	1	1								1		1
Ohinmaa A, Zheng Y, Jeerakathil T, et al. Trends and regional variation in hospital mortality, length of stay and cost in hospital of ischemic stroke patients in Alberta accompanying the provincial reorganization of stroke care. Journal of Stroke & Cerebrovascular Diseases. 2016;25(12):2844-2850.								1				1			1			1		1	1				1	1									1
Oliveira SRD, Medina MG, Figueiro AC, Potvin L. Strategic factors for the sustainability of a health intervention at municipal level of Brazil. Cadernos De Saude Publica. 2017;33(7).	1	1	1					1		1		1	1												1				1
Palinkas LA, Ell K, Hansen M, Cabassa L, Wells A. Sustainability of collaborative care interventions in primary care settings. Journal of Social Work. 2011;11(1):99-117.	1		1	1														1		1	1	1			1		1						1			1		1
Parchman ML, Noel PH, Culler SD, et al. A randomized trial of practice facilitation to improve the delivery of chronic illness care in primary care: Initial and sustained effects. Implementation Science. 2013;8(1):93.								1	1				1					1				1			1										1
Paul DL, McDaniel RR. Facilitating telemedicine project sustainability in medically underserved areas: A healthcare provider participant perspective. BMC Health Services Research.2016;16.																		1				1			1	1	1			1					1
Peterson AE, Bond GR, Drake RE, McHugo GJ, Jones AM, Williams JR. Predicting the long-term sustainability of evidence-based practices in mental health care: An 8-year longitudinal analysis. The Journal of Behavioural Health Services & Research. 2014;41(3):337-346.								1		1	1		1		1			1		1	1
Pomey MP, Clavel N, Amar C, et al. Wait time management strategies for total joint replacement surgery: Sustainability and unintended consequences. BMC Health Services Research.2017;17.								1	1	1	1		1	1	1			1		1					1					1	1	1	1	1
Prashanth NS, Marchal B, Devadasan N, Kegels G, Criel B. Advancing the application of systems thinking in health: A realist evaluation of a capacity building programme for district managers in Tumkur, India. Health Research Policy & Systems. 2014;12(1):42-42.																		1						1
Qian Q, Manning DM, Ou N, et al. ACEi/ARB for systolic heart failure: Closing the quality gap with a sustainable intervention at an academic medical center. Journal of Hospital Medicine. 2011;6(3):156-160.																									1		1
Rakha MA, Abdelmoneim ANM, Farhoud S, et al. Does implementation of the IMCI strategy have an impact on child mortality? A retrospective analysis of routine data from Egypt. BMJ Open. 2013;3(1)								1	1									1		1	1															1				1
Regaining DA, Alves DSD, Cavalheiro AM, et al. Sustainability of a program for continuous reduction of catheter-associated urinary tract infection. American Journal of Infection Control. 2016;44(6):642-646.								1		1	1	1	1					1				1			1			1	1		1	1
Rubin FH, Neal K, Fenlon K, Hassan S, Inouye SK. Sustainability and scalability of the hospital elder life program at a community hospital. J Am Geriatr Soc. 2011;59(2):359-365.								1				1						1	1						1		1		1			1	1
Schuller KA, Kash BA, Gamm LD. Studer Group ' s evidence-based leadership initiatives. Journal of Health Organization and Management. 2015;29(6):684-700.								1		1	1	1													1		1					1	1
Seppey M, Ridde V, Toure L, Coulibaly A. Donor-funded project's sustainability assessment: a qualitative case study of a results-based financing pilot in Koulikoro region, Mali. Globalization and Health.2017;13.								1	1			1			1			1	1
Singh M, Gmyrek A, a, et al. Sustaining screening, brief intervention and referral to treatment (SBIRT) services in health-care settings. Addiction. 2017;112:92-100.								1					1												1							1	1
Sorensen TD, Pestka D, Sorge LA, Wallace ML, Schommer J. A qualitative evaluation of medication management services in six Minnesota Health Systems. American Journal of Health-System Pharmacy. 2016;73(5):307-314.	1		1	1				1								1		1	1	1	1				1	1	1			1				1
Stirman S, Matza A, Gamarra J, et al. System-level influences on the sustainability of a cognitive therapy program in a community behavioral health network. Psychiatric Services. 2015;66(7):734-742.								1	1		1		1					1	1		1				1	1	1		1				1			1			1
Storm-Versloot MN, Knops AM, Ubbink DT, Goossens A, Legemate DA, Vermeulen H. Long-term adherence to a local guideline on postoperative body temperature measurement: Mixed methods analysis. J Eval Clin Pract. 2012;18(4):841-847.																									1						1	1
Tjia J, Field T, Mazor K, et al. Dissemination of evidence-based antipsychotic prescribing guidelines to nursing homes: A cluster randomized trial. Journal of the American Geriatrics Society. 2015;63(7):1289-1298.	1			1				1			1				1			1	1	1	1				1		1					1		1		1			1	1
Tomioka M, Braun KL. Examining sustainability factors for organizations that adopted Stanford's Chronic Disease Self-Management Program. Frontiers in Public Health. 2015;2.								1		1																										1	1
van Rossum L, Aij KH, Simons FE, van der Eng N, Ten Have WD. Lean healthcare from a change management perspective. Journal of Health Organization and Management. 2016;30(3):475-493.
Weir SS, Page C, Newton WP. 2016. Continuity and Access in an Academic Family Medicine Center. Family Medicine. 2016;48(2):100-107.								1				1	1	1				1	1						1				1
Wysham NG, Mularski RA, Schmidt DM, et al. Long-term persistence of quality improvements for an intensive care unit communication initiative using the VALUE strategy. Journal of Critical Care. 2014;29(3):450-454.	1			1				1		1	1	1			1	1									1							1
Zakumumpa et al. Accounting for variations in ART program sustainability outcomes in health facilities in Uganda: A comparative case study analysis. BMC Health Services Research. 2016(a);16.								1		1		1													1		1
Zakumumpa et al. Human resources for health strategies adopted by providers in resource-limited settings to sustain long-term delivery of ART: A mixed-methods study from Uganda. Human Resources for Health. 2016(b);14(1):63.																									1				1
Zakumumpa et al. Modifications to ART service delivery models by health facilities in Uganda in promotion of intervention sustainability: A mixed methods study. Implementation Science. 2017;12	1			1				1				1						1	1	1	1				1				1		1					1					1
	46	11	14	26	16	11	9	99	37	61	42	50	19	30	31	13	0	72	29	37	26	19	3	13	99	35	54	8	24	21	23	40	40	12	21	44	18	21	23	12	8
